# Supplementary material for: Aptamer-Based Proteomics Measuring Preoperative Cerebrospinal Fluid Protein Alterations Associated with Postoperative Delirium
Source: Biomolecules. 2023 Sep 15;13(9):1395. doi: 10.3390/biom13091395 (PMC10526755; doi:10.3390/biom13091395)
Supplement: Supplementary file 1 [file biomolecules-13-01395-s001.zip]

Archive with 1 entries (1 files):
- biomolecules-2578126-supplementary.pdf
